# Supplementary material for: The masked seducers: Lek courtship behavior in the wrinkle-faced bat Centurio senex (Phyllostomidae)
Source: PLoS One. 2020 Nov 11;15(11):e0241063. doi: 10.1371/journal.pone.0241063 (PMC7657542; doi:10.1371/journal.pone.0241063)
Supplement: S1 Data — (XLSX) [file pone.0241063.s012.xlsx]

## Sheet: DataSyllables
order	Syllable type	Sequence	n PF	PF	SD PF	n Start F	Start F	SD Start F	n End F	End F	SD End F	n Bandwidth	Bandwidth	SD Bandwidth	n Duration	Duration	SD Duration	n Pulse Interval	Pulse Interval	SD Pulse Interval	n Rep.Rate	Rep.Rate	SD Rep.Rate
0	0 EcholocFlying	8	6	87.2543	6.98773	6	116.829	13.1449	6	74.5093	2.05643	6	42.3202	11.7553	6	1.46167	0.439973	5	77.512	17.9685	5	13.4888	3.26503
0	0 EcholocFlying	9	11	87.9675	3.61794	11	109.536	5.96489	11	77.0942	3.10868	11	32.4418	4.77192	11	1.49636	0.260203	10	37.313	12.4805	10	29.2382	8.40483
0	0 EcholocFlying	10	12	87.8263	3.50903	12	112.418	12.9884	12	75.408	2.41784	12	37.0097	13.174	12	1.17083	0.353334	11	63.66	16.0473	11	17.4022	7.86413
0	0 EcholocFlying	11	16	91.176	3.80548	16	111.887	5.50971	16	77.3279	3.70081	16	34.5588	7.36688	16	1.14687	0.371209	15	38.1647	21.5457	15	32.1266	12.433
1	1 EcholocLek	1	9	88.1259	3.11749	5	101.568	3.36779	5	75.6856	4.29594	5	25.8824	5.98769	5	0.71	0.385097	8	41.8075	18.4548	8	27.9852	11.7625
1	1 EcholocLek	2	36	93.0823	6.79626	23	120.716	11.3077	23	75.9586	3.60672	23	44.757	9.68562	23	1.15304	0.553143	34	56.9612	89.0346	34	26.2086	8.3345
1	1 EcholocLek	3	24	94.2805	4.76495	22	130.169	6.11073	22	80.9709	3.78696	22	49.198	7.87592	22	1.23136	0.639399	21	35.4543	11.3004	21	30.1954	6.85965
1	1 EcholocLek	4	21	99.2993	5.80118	21	129.318	7.97021	21	80.4383	3.28803	21	48.8796	6.32554	21	1.83143	0.666493	18	71.6922	76.8589	18	22.6815	10.4945
1	1 EcholocLek	5	31	90.1007	7.36436	31	121.568	11.422	31	75.2684	7.73085	31	46.2997	9.51445	31	1.87	1.06373	29	42.2255	27.9409	29	28.4423	8.67915
1	1 EcholocLek	6	32	86.6723	7.32333	14	100.98	3.1941	14	71.9185	2.09225	14	29.0614	2.8415	14	1.05714	0.264762	30	60.861	61.1545	30	25.0872	10.3073
1	1 EcholocLek	7	21	87.1143	5.38133	21	111.017	5.85706	21	74.2291	3.49578	21	36.788	4.67734	21	1.42429	0.526883	20	55.1365	34.3499	20	23.1132	9.36479
2	2 Triller Syllable	1	28	75.2796	13.9961	12	98.7742	3.90203	12	99.5093	3.93253	12	23.2906	27.1872	12	1.75083	0.291375	27	4.12778	0.195396	27	242.796	11.7676
2	2 Triller Syllable	2	87	88.6743	17.9477	56	103.273	12.0658	56	104.201	11.2805	56	15.7388	5.57245	55	1.43436	0.302035	84	4.56929	4.7272	84	252.16	36.0873
2	2 Triller Syllable	3	89	80.5459	18.3914	78	104.198	12.2949	78	106.623	12.0075	78	43.1389	26.0217	78	1.85833	0.566829	86	3.86802	0.168158	86	259.005	11.0802
2	2 Triller Syllable	4	71	78.8589	18.5001	62	98.3392	12.1619	62	100.126	12.0053	62	19.5762	8.28091	62	1.47806	0.331167	68	3.91176	0.15691	68	256.037	10.0796
2	2 Triller Syllable	5	49	77.7707	16.3787	42	101.563	8.29364	42	103.478	8.05597	42	24.1364	9.4855	42	1.94095	0.517385	47	3.97277	0.149357	47	252.065	9.57367
2	2 Triller Syllable	6	47	93.8459	18.0668													45	3.69089	0.26747	45	272.223	18.2322
2	2 Triller Syllable	7	24	85.5795	21.0022	21	107.609	13.8923	21	110.317	11.6689	21	20.9618	9.15742	21	1.50952	0.368246	23	3.85	0.768286	23	265.522	30.9386
3	3 Wing beat	1																6	86.3633	9.56937	6	11.7037	1.36131
3	3 Wing beat	2																6	74.0933	33.3745	6	29.9959	45.1379
3	3 Wing beat	3																5	88.454	10.5178	5	11.4567	1.59362
3	3 Wing beat	4																6	93.545	8.90737	6	10.7706	1.02134
3	3 Wing beat	5																4	89.7725	12.27	4	11.3094	1.66608
3	3 Wing beat	6																7	86.61	9.66292	7	11.6913	1.52528
3	3 Wing beat	7																6	79.955	8.08148	6	12.6208	1.3557
4	4 Wing beat call	1	6	84.3132	4.25098													5	86.418	5.43583	5	11.6083	0.728772
4	4 Wing beat call	2	6	78.5943	9.01549	5	91.3722	8.53003	5	62.3526	6.14619	5	29.0196	3.50778	5	2.546	0.439409	6	76.4417	26.8612	6	16.5921	12.2534
4	4 Wing beat call	3	6	79.738	6.86739	4	93.627	3.04834	4	60.2935	1.69837	4	33.3335	2.11828	4	2.3375	0.297363	5	88.544	10.2629	5	11.434	1.51469
4	4 Wing beat call	4	7	82.0723	7.69278	6	103.431	8.82884	6	68.3002	7.48378	6	35.1308	1.90261	6	2.545	0.403869	6	93.6967	9.3577	6	10.7609	1.06571
4	4 Wing beat call	5	5	77.6464	9.25946	5	98.0388	12.8574	5	61.9602	7.88602	5	36.0786	5.51947	5	2.456	0.21536	4	90.41	11.6648	4	11.2091	1.53809
4	4 Wing beat call	6	8	85.2936	5.49598													7	86.6757	9.60817	7	11.6795	1.50269
4	4 Wing beat call	7	7	84.1731	7.87233	7	103.081	11.675	7	66.9463	7.48178	7	36.1346	5.04452	7	2.3	0.367696	6	80.015	8.31681	6	12.6182	1.3956
5	5 High frequency call	1	1	156.862		1	157.843		1	160.784		1	2.941		1	6.64
5	5 High frequency call	2	1	161.764		1	161.764		1	159.803		1	1.961		1	6.09
5	5 High frequency call	3	1	163.725		1	162.745		1	167.647		1	4.902		1	7.91
5	5 High frequency call	4	1	150.98		1	153.921		1	165.686		1	11.765		1	7.27
5	5 High frequency call	5	1	157.843		1	155.882		1	170.588		1	14.706		1	6.45
5	5 High frequency call	6	1	162.745		1	160.784		1	169.607		1	8.823		1	6.27
5	5 High frequency call	7	1	162.745		1	161.764		1	164.705		1	2.941		1	7.54
6	6 downward QCF call	1	1	84.313		1	102.941		1	87.254		1	15.687		1	36.18		1	162.95		1	6.13685
6	6 downward QCF call	2	1	89.215		1	100.98		1	91.176		1	11.765		1	26		1	19.37		1	51.6262
6	6 downward QCF call	3	1	90.196		1	100		1	89.215		1	10.785		1	23		1	36.45		1	27.4348
6	6 downward QCF call	4	1	88.235		1	100		1	90.196		1	9.804		1	29.54		1	40		1	25
6	6 downward QCF call	5	1	89.215		1	100.98		1	92.156		1	8.824		1	24.18		1	37.91		1	26.3783
6	6 downward QCF call	6	1	89.215		1	104.901		1	91.176		1	13.725		1	29.46		1	36.82		1	27.1592
6	6 downward QCF call	7	1	87.254		1	113.725		1	92.156		1	21.569		1	34.27		1	37.72		1	26.5111
7	7 whistle	1	2	15.1955	20.1038										1			1	54.91		1	18.2116
7	7 whistle	2	1	30.392														1	12.91		1	77.4593
7	7 whistle	3	1	30.392														1	18.91		1	52.8821
7	7 whistle	4	1	32.352														1	16.37		1	61.0874
7	7 whistle	5	1	29.411														1	16.36		1	61.1247
7	7 whistle	6	1	31.372														1	15.09		1	66.2691
7	7 whistle	7	1	29.411														1	12.09		1	82.713
8	8 end sweep	1	2	8.823		2	15.6855	1.38664	2	5.3915	0.693672	2	10.294	0.692965	2	11.59	0.579828	2	138.15	127.11	2	12.5511	11.5481
8	8 end sweep	2	1	9.803		1	18.627		1	4.901		1	13.726		1	9.63		1	30.36		1	32.9381
8	8 end sweep	3	1	6.862		1	15.686		1	3.921		1	11.765		1	10.36		1	34.55		1	28.9436
8	8 end sweep	4	1	11.764		1	17.647		1	5.882		1	11.765		1	11.73		1	30.91		1	32.352
8	8 end sweep	5	1	10.784		1	16.666		1	4.901		1	11.765		1	9		1	29.91		1	33.4336
8	8 end sweep	6	1	13.725		1	14.705		1	4.901		1	9.804		1	8.91		1	28.09		1	35.5999
8	8 end sweep	7	1	8.823		1	17.647		1	5.882		1	11.765		1	12.64		1	33		1	30.303

## Sheet: variables
variable	comment
order	grouping variable
Syllable type	0 EcholocFlying are echolocation calls emitted while flying, 1 EcholocLek are echolocation calls emitted during lek, 2 Triller syllable, 3 Wing beat, 4 Wing beat call, 5 high frequency call, 6 Downward QCF call, 7 whistle, 8 end sweep
Sequence	Sequence containing the measured syllable
n PF	number of sylables measured for the peak frequency
PF	peak frequency
SD PF	standard deviation of the peak frequency
n Start F	number of sylables measured for the start frequency
Start F	start frequency
SD Start F	standard deviation of the start frequency
n End F	number of sylables measured for the end frequency
End F	end frequency
SD End F	standard deviation of the end frequency
n Bandwidth	number of sylables measured for the bandwidth
Bandwidth	bandwidth
SD Bandwidth	standard deviation of the bandwidth
n Duration	number of sylables measured for the duration
Duration	duration
SD Duration	standard deviation of the duration
n Pulse Interval	number of sylables measured for the pulse interval
Pulse Interval	pulse interval
SD Pulse Interval	standard deviation of the pulse interval
n Rep.Rate	number of sylables measured for the repetition rate
Rep.Rate	repetition rate
SD Rep.Rate	standard deviation of the repetition rate
